# Supplementary material for: Gene networks that compensate for crosstalk with crosstalk
Source: Nat Commun. 2019 Sep 6;10:4028. doi: 10.1038/s41467-019-12021-y (PMC6731275; doi:10.1038/s41467-019-12021-y)
Supplement: Supplementary file 4 — Source Data [file 41467_2019_12021_MOESM4_ESM.xlsx]

## Sheet: Fig. 1
Figure 1
A) Geometric Mean mCherry for oxySp (Figs. 1A & 1B)													D) Geometric Mean mCherry for Open Loop Circuit (Figs. 1D & 1F)
			H2O2 [mM]													H2O2 [mM]
			1.2	0.4	0.133333	0.0444444	0.0148148	0.00493827	0.00164609	0.000548697	0					1.2	0.4	0.133333	0.0444444	0.0148148	0.00493827	0.00164609	0.000548697	0
	1) 1st replicate		4064	5310	3432	2125	2162	1218	574	402	329			1) 1st replicate		8417	4816	3202	2490	1618	883	540	497	466
	2) 2nd replicate		5271	8275	6344	4424	3443	2370	963	689	567			2) 2nd replicate		12815	6502	3910	2915	1862	999	574	551	463
	3) 3rd replicate		5039	10700	8709	5902	3667	2117	888	610	406			3) 3rd replicate		9091	4375	3098	2124	1436	775	442	408	358
	4) Average		4791.33	8095	6161.67	4150.33	3090.67	1901.67	808.333	567	434			4) Average		10107.7	5231	3403.33	2509.67	1638.67	885.667	518.667	485.333	429
	5) S.E.M		369.782	1558.56	1526.06	1098.88	468.814	349.548	119.15	85.594	70.1166			5) S.E.M		1367.58	648.126	255.106	228.554	123.409	64.677	39.5699	41.6907	35.5106
B) Geometric Mean mCherry for katGp (Figs. 1A & 1B)													E) Geometric Mean mCherry for Positive Feedback Circuit (Figs. 1E & 1F)
			H2O2 [mM]													H2O2 [mM]
			1.2	0.4	0.133333	0.0444444	0.0148148	0.00493827	0.00164609	0.000548697	0					1.2	0.4	0.133333	0.0444444	0.0148148	0.00493827	0.00164609	0.000548697	0
	1) 1st replicate		2462	1530	710	390	265	204	186	176	160			1) 1st replicate		3447	2549	1211	987	674	382	217	192	138
	2) 2nd replicate		2821	2163	1006	533	308	227	190	194	182			2) 2nd replicate		2708	3385	1889	1366	958	543	308	247	213
	3) 3rd replicate		2552	1329	742	465	316	261	236	234	194			3) 3rd replicate		3525	4571	2077	1437	1080	742	476	409	308
	4) Average		2611.67	1674	819.333	462.667	296.333	230.667	204	201.333	178.667			4) Average		3226.67	3501.67	1725.67	1263.33	904	555.667	333.667	282.667	219.667
	5) S.E.M		107.843	251.291	93.7894	41.297	15.836	16.5563	16.0416	17.1399	9.95546			5) S.E.M		260.309	586.609	262.994	139.679	120.272	104.116	75.8603	65.1315	49.1878
C) Geometric Mean mCherry for ahpCp (Figs. 1A & 1B)
			H2O2 [mM]
			1.2	0.4	0.133333	0.0444444	0.0148148	0.00493827	0.00164609	0.000548697	0
	1) 1st replicate		6420	2121	855	538	465	382	343	322	298
	2) 2nd replicate		6327	2527	1211	749	595	518	418	405	373
	3) 3rd replicate		6156	2677	1133	687	554	455	364	375	274
	4) Average		6301	2441.67	1066.33	658	538	451.667	375	367.333	315
	5) S.E.M		77.3111	166.078	108.039	62.6126	38.371	39.2952	22.3383	24.2647	29.8161

## Sheet: Fig. 2
Figure 2
A) Geometric Mean mCherry for Open Loop Circuit (Figs. 2A & 2C)																C) Geometric Mean mCherry for 1 mM IPTG (Figs. 2E & 2F)
			Paraquat [mM]																Paraquat [mM]
			0.1	0.0333333	0.0111111	0.0037037	0.00123457	0.000411523	0.000137174	4.57247e-05	1.52416e-05	5.08053e-06	1.69351e-06	0					0.1	0.0333333	0.0111111	0.0037037	0.00123457	0.000411523	0.000137174	4.57247e-05	1.52416e-05	5.08053e-06	1.69351e-06	0
	1) 1st replicate		13600	12100	11100	10200	8974	7093	3379	1031	473	360	309	289			1) 1st replicate		37726	38646	37851	37448	36614	33323	23927	12250	6387	4618	4160	2510
	2) 2nd replicate		11300	10300	10100	9371	8414	5391	1809	693	433	347	343	252			2) 2nd replicate		43714	44062	44635	44652	42852	39284	29445	15468	8565	6048	5482	2566
	3) 3rd replicate		12900	11600	10400	9769	8531	6808	3165	1130	566	410	371	286			3) 3rd replicate		28898	30709	30664	30450	29382	27265	22072	13287	6450	4328	3490	3686
	4) Average		12600	11333.3	10533.3	9780	8639.67	6430.67	2784.33	951.333	490.667	372.333	341	275.667			4) Average		36779.3	37805.7	37716.7	37516.7	36282.7	33290.7	25148	13668.3	7134	4998	4377.33	2920.67
	5) S.E.M		680.686	536.449	296.273	239.375	170.545	526.304	491.564	132.291	39.3968	19.2036	17.9258	11.865			5) S.E.M		4303.12	3877.51	4033.64	4099.91	3891.98	3469.62	2214.23	948.322	715.731	531.633	585.218	383.008
B) Geometric Mean mCherry for Positive Feedback Circuit (Figs. 2B & 2C)																D) Geometric Mean mCherry for 0.25 mM IPTG (Figs. 2E & 2F)
			Paraquat [mM]																Paraquat [mM]
			0.1	0.0333333	0.0111111	0.0037037	0.00123457	0.000411523	0.000137174	4.57247e-05	1.52416e-05	5.08053e-06	1.69351e-06	0					0.1	0.0333333	0.0111111	0.0037037	0.00123457	0.000411523	0.000137174	4.57247e-05	1.52416e-05	5.08053e-06	1.69351e-06	0
	1) 1st replicate		36700	36100	35500	33800	31900	27300	19800	10000	5803	4684	4478	4039			1) 1st replicate		29380	29550	29326	27804	28031	23517	15344	6193	3147	2237	2158	1200
	2) 2nd replicate		25200	25000	24000	23300	21400	19400	15100	7381	3612	2640	2457	1961			2) 2nd replicate		36040	35939	36391	33984	34337	28933	19615	8509	4312	2821	2568	1266
	3) 3rd replicate		27600	28400	26800	25700	24400	21000	18300	10200	5420	3826	3265	2628			3) 3rd replicate		26473	26209	25456	25588	23848	20917	15842	7850	3663	2594	1973	2245
	4) Average		29833.3	29833.3	28766.7	27600	25900	22566.7	17733.3	9193.67	4945	3716.67	3400	2876			4) Average		30631	30566	30391	29125.3	28738.7	24455.7	16933.7	7517.33	3707.33	2550.67	2233	1570.33
	5) S.E.M		3502.54	3283.46	3462.34	3176.48	3122.5	2411.32	1386.04	908.17	675.608	592.579	587.304	612.549			5) S.E.M		2831.7	2854.38	3201.26	2512.15	3048.52	2361.14	1348.35	688.952	337.036	169.973	175.808	337.871
																E) Geometric Mean mCherry for 0.0625 mM IPTG (Figs. 2E & 2F)
																			Paraquat [mM]
																			0.1	0.0333333	0.0111111	0.0037037	0.00123457	0.000411523	0.000137174	4.57247e-05	1.52416e-05	5.08053e-06	1.69351e-06	0
																	1) 1st replicate		21612	19436	18809	17091	16211	11581	6167	2170	1118	793	754	538
																	2) 2nd replicate		26092	24145	22233	19837	18557	14789	7663	2681	1345	830	705	664
																	3) 3rd replicate		19301	18753	17330	16243	15404	13689	8153	3118	1306	849	710	715
																	4) Average		22335	20778	19457.3	17723.7	16724	13353	7327.67	2656.33	1256.33	824	723	639
																	5) S.E.M		1993.44	1695.01	1452.02	1084.65	945.644	941.185	597.323	273.942	70.0769	16.4418	15.5671	52.6023
																F) Geometric Mean mCherry for 0.015625 mM IPTG (Figs. 2E & 2F)
																			Paraquat [mM]
																			0.1	0.0333333	0.0111111	0.0037037	0.00123457	0.000411523	0.000137174	4.57247e-05	1.52416e-05	5.08053e-06	1.69351e-06	0
																	1) 1st replicate		17284	14110	14105	13788	11151	8772	3864	1151	723	590	504	413
																	2) 2nd replicate		22796	19717	16968	15379	12928	9613	4203	1739	813	575	496	386
																	3) 3rd replicate		17004	15760	13904	12127	11611	9805	4971	1773	814	589	495	518
																	4) Average		19028	16529	14992.3	13764.7	11896.7	9396.67	4346	1554.33	783.333	584.667	498.333	439
																	5) S.E.M		1885.73	1663.64	989.536	938.844	532.49	317.213	327.465	201.905	30.168	4.84195	2.848	40.2616

## Sheet: Fig. 3A
Figure 3A: Dual-Sensor Circuit
A) Gain mCherry (Fig. 3B)																		B) Gain sfGFP (Fig. 3G)
	1) 1st replicate																		1) 1st replicate
					Paraquat [mM]																		Paraquat [mM]
					0.1	0.0333333	0.0111111	0.0037037	0.00123457	0.000411523	0.000137174	4.57247e-05	1.52416e-05	5.08053e-06	1.69351e-06	0							0.1	0.0333333	0.0111111	0.0037037	0.00123457	0.000411523	0.000137174	4.57247e-05	1.52416e-05	5.08053e-06	1.69351e-06	0
		H2O2 [mM]	1.08		6.13555	6.51662	7.09463	7.1688	7.22251	6.29412	4.81074	2.99744	2.48338	2.11509	2.26854	2.12532				H2O2 [mM]	1.08		11.0482	10.9012	10.4827	10.1534	10.4104	10.0594	9.62892	8.88273	9.2988	8.86104	9.29398	9.25863
			0.36		10.376	11.1867	12.1535	12.133	11.5575	10.2583	7.20716	3.87468	2.47826	2.1023	2.14578	1.88235					0.36		6.99116	6.22972	6.02731	5.71406	5.21767	4.96466	5.03775	5.10361	4.97992	5.08434	5.22169	5.10361
			0.12		11.4373	12.3555	12.5703	12.8031	12.3043	11.9182	9.22251	5.36061	3.08951	2.1688	1.98721	1.61381					0.12		4.54217	4.11727	3.68434	3.7253	3.33735	3.40723	3.40803	3.44659	3.37189	3.38233	3.42811	3.11647
			0.04		11.491	12.7801	13.0153	13.4399	14.3197	12.9693	9.2711	5.32737	3.07673	1.89003	1.7289	1.26854					0.04		3.22008	3.14217	2.93333	2.68514	2.58956	2.53815	2.42329	2.38715	2.56064	2.37751	2.49719	2.36064
			0.0133333		12.4834	14.0179	14.2148	14.844	14.3223	13.7877	11.2455	6.72634	3.42711	2.01535	1.5601	1					0.0133333		2.551	2.47791	2.24096	2.0747	1.83614	1.7494	1.81446	1.81767	1.73092	1.71727	1.77189	1.6241
			0.00444444		12.6931	14.9233	15.0946	16.1765	16.1355	16.4476	13.4015	9.44501	4.75448	2.51918	1.8312	1.05115					0.00444444		2.01205	1.98635	1.72289	1.57349	1.35904	1.28353	1.2498	1.29157	1.21606	1.20643	1.19518	1.1261
			0		14.1432	15.5754	16.6598	17.2302	18.9565	19.555	16.8824	11.5934	6.05371	3.05627	2.05371	1.13043					0		1.96466	1.76627	1.61365	1.3992	1.29639	1.18153	1.13494	1.13173	1.09478	1.07871	1.05301	1
	2) 2nd replicate																		2) 2nd replicate
					Paraquat [mM]																		Paraquat [mM]
					0.1	0.0333333	0.0111111	0.0037037	0.00123457	0.000411523	0.000137174	4.57247e-05	1.52416e-05	5.08053e-06	1.69351e-06	0							0.1	0.0333333	0.0111111	0.0037037	0.00123457	0.000411523	0.000137174	4.57247e-05	1.52416e-05	5.08053e-06	1.69351e-06	0
		H2O2 [mM]	1.08		7.95954	8.50289	9.00578	9.91618	9.50289	7.48555	5.04335	3.34393	2.34393	2.20231	2.03468	1.90462				H2O2 [mM]	1.08		17.5062	16.5722	15.9978	16.5017	15.7436	13.2822	12.1008	12.1713	11.6047	12.3763	11.5756	12.0728
			0.36		13.4075	14.4509	15.6243	15.526	15.4422	14.3902	10.2052	5.19653	3.17341	2.55202	2.26301	2.10116					0.36		10.5554	9.54535	9.16685	8.60694	8.21165	8.33707	8.36954	8.02688	8.37402	8.58343	8.09742	7.95073
			0.12		16.0549	16.6734	16.6821	17.4075	17.4827	15.9942	12.6763	7.03757	3.56069	2.36127	2.17919	1.77457					0.12		6.69653	6.1131	5.65174	5.514	5.53527	5.45241	5.7626	5.65286	5.40314	5.39978	5.6327	5.33595
			0.04		16.3006	17.3815	18.711	20.1965	20.7139	19.3815	14.8237	9.41908	4.56069	2.69364	2.12428	1.49711					0.04		4.44793	4.23292	4.028	4.04367	3.99888	3.93729	3.78835	3.90146	3.73684	3.89922	3.85666	3.46025
			0.0133333		17.5578	19.7919	20.4538	22.2717	20.8064	20.2977	16.3324	10.0636	4.46532	2.63295	2.26012	1					0.0133333		2.81523	2.69317	2.60582	2.69093	2.48152	2.52744	2.53639	2.51848	2.40873	2.41097	2.55655	2.12878
			0.00444444		19.0925	20.1532	21.5202	23.1676	22.289	22.4133	19.1936	12.6156	5.56358	3.13006	2.36994	1.37283					0.00444444		1.73124	1.58007	1.5252	1.51288	1.40761	1.43785	1.43785	1.46585	1.36618	1.43673	1.41433	1.26652
			0		19.3439	22.7803	24.8324	26.0665	26.3873	25.6821	21.078	15.052	7.30636	3.50289	2.48844	1.43064					0		1.40538	1.34714	1.29787	1.20493	1.12766	1.09406	1.05823	1.09518	1.08847	1.06383	1.05151	1
	3) 3rd replicate																		3) 3rd replicate
					Paraquat [mM]																		Paraquat [mM]
					0.1	0.0333333	0.0111111	0.0037037	0.00123457	0.000411523	0.000137174	4.57247e-05	1.52416e-05	5.08053e-06	1.69351e-06	0							0.1	0.0333333	0.0111111	0.0037037	0.00123457	0.000411523	0.000137174	4.57247e-05	1.52416e-05	5.08053e-06	1.69351e-06	0
		H2O2 [mM]	1.08		5.64032	6.02372	6.16206	6.20553	5.97628	5.65217	4.96838	4.04743	3.32016	3.05138	2.95652	2.81423				H2O2 [mM]	1.08		13.3986	13.1814	12.7243	12.69	12.8486	12.9843	12.5229	12.6671	12.5157	12.6986	12.64	13.8471
			0.36		10.7708	11.7391	12.3518	12.3874	11.9209	10.1739	7.05534	4.09091	2.73123	2.35968	2.29249	2.23715					0.36		9.22429	8.26714	7.91571	7.49429	7.26571	6.67857	6.34	6.18571	6.15143	6.16	6.17429	6.46429
			0.12		11.0949	12.2095	12.7075	12.1621	12.1225	10.7668	8.62846	4.87352	2.63241	2.01186	1.82609	1.67589					0.12		4.80571	4.37286	4.27286	4.04857	3.96143	3.75857	3.72429	3.64857	3.55571	3.62286	3.58	3.57857
			0.04		11.6087	12.9289	13.3281	13.7708	13.4387	12.0553	9.77866	5.92885	2.95652	1.97233	1.66403	1.45455					0.04		3.31857	3.08	2.95571	2.95143	2.84	2.69286	2.66429	2.67714	2.67571	2.66857	2.60857	2.65
			0.0133333		13.4822	15.1265	15.8063	15.7905	16.2055	15.1621	12.4625	7.50198	3.88538	2.15415	1.71146	1.21344					0.0133333		2.32	2.19714	2.14857	2.09143	2.1	2.07714	2.02	1.93286	1.93	1.89714	1.90571	1.78286
			0.00444444		14.3953	17.1937	16.9486	18.1344	18.17	17.1067	14.664	9.09091	4.6996	2.38735	1.87352	1					0.00444444		1.63857	1.53714	1.42429	1.41286	1.36714	1.33714	1.31429	1.29	1.28571	1.21571	1.17714	1.03429
			0		15.17	17.8182	19.3281	19.6206	20.5771	19.4071	16.5296	11.2964	5.81818	2.88142	2.10277	1.3913					0		1.57286	1.42	1.36429	1.29	1.33571	1.22571	1.20571	1.24429	1.24	1.21714	1.05429	1
	4) Average																		4) Average
					Paraquat [mM]																		Paraquat [mM]
					0.1	0.0333333	0.0111111	0.0037037	0.00123457	0.000411523	0.000137174	4.57247e-05	1.52416e-05	5.08053e-06	1.69351e-06	0							0.1	0.0333333	0.0111111	0.0037037	0.00123457	0.000411523	0.000137174	4.57247e-05	1.52416e-05	5.08053e-06	1.69351e-06	0
		H2O2 [mM]	1.08		6.57847	7.01441	7.42082	7.76351	7.56723	6.47728	4.94082	3.46293	2.71582	2.45626	2.41992	2.28139				H2O2 [mM]	1.08		13.9843	13.5516	13.0683	13.115	13.0009	12.1086	11.4175	11.2404	11.1397	11.312	11.1699	11.7262
			0.36		11.5181	12.4589	13.3765	13.3488	12.9736	11.6075	8.1559	4.38737	2.7943	2.338	2.23376	2.07355					0.36		8.92363	8.01407	7.70329	7.27176	6.89834	6.6601	6.58243	6.43873	6.50179	6.60925	6.4978	6.50621
			0.12		12.8624	13.7461	13.9866	14.1242	13.9698	12.8931	10.1758	5.75723	3.09421	2.18064	1.9975	1.68809					0.12		5.34814	4.86774	4.53631	4.42929	4.27802	4.20607	4.29831	4.24934	4.11025	4.13499	4.2136	4.01033
			0.04		13.1334	14.3635	15.0181	15.8024	16.1574	14.802	11.2912	6.89176	3.53131	2.18533	1.83907	1.40673					0.04		3.66219	3.48503	3.30568	3.22675	3.14281	3.0561	2.95864	2.98858	2.99107	2.98177	2.98747	2.82363
			0.0133333		14.5078	16.3121	16.825	17.6354	17.1114	16.4158	13.3468	8.0973	3.92593	2.26748	1.84389	1.07115					0.0133333		2.56208	2.45607	2.33179	2.28569	2.13922	2.11799	2.12362	2.08967	2.02322	2.00846	2.07805	1.84524
			0.00444444		15.3936	17.4234	17.8545	19.1595	18.8648	18.6559	15.7531	10.3838	5.00589	2.67886	2.02489	1.14133					0.00444444		1.79395	1.70119	1.55746	1.49974	1.37793	1.35284	1.33398	1.34914	1.28932	1.28629	1.26222	1.1423
			0		16.219	18.7247	20.2734	20.9724	21.9736	21.5481	18.1633	12.6473	6.39275	3.14686	2.21497	1.31746					0		1.64763	1.51114	1.42527	1.29804	1.25325	1.1671	1.13296	1.15707	1.14108	1.1199	1.05294	1

## Sheet: Fig. 3C
Figure 3C: Dual-Sensor + Analog Compensation Circuit
A) Gain mCherry (Fig. 3D)																		B) Gain sfGFP
	1) 1st replicate																		1) 1st replicate
					Paraquat [mM]																		Paraquat [mM]
					0.1	0.0333333	0.0111111	0.0037037	0.00123457	0.000411523	0.000137174	4.57247e-05	1.52416e-05	5.08053e-06	1.69351e-06	0							0.1	0.0333333	0.0111111	0.0037037	0.00123457	0.000411523	0.000137174	4.57247e-05	1.52416e-05	5.08053e-06	1.69351e-06	0
		H2O2 [mM]	1.08		4.88909	4.84561	4.81544	5.07808	5.3984	4.80035	4.20408	3.44543	3.11003	3.06477	3.05768	2.96362				H2O2 [mM]	1.08		12.4672	11.8819	11.2362	11.2327	11.371	10.5346	10.1776	9.55293	9.47157	9.45057	9.50481	9.93526
			0.36		6.15705	6.44898	6.90861	7.25111	6.58385	6.16149	4.93523	3.78705	3.38598	3.34428	3.40816	3.03372					0.36		6.24409	5.90289	5.73578	5.69816	5.26159	5.24759	5.13823	5.00087	5.28784	5.27472	5.39633	5.13998
			0.12		6.61402	7.10648	6.9024	6.93611	6.69388	6.13043	5.2724	4.18722	3.55368	3.32387	3.36025	3.40905					0.12		4.38583	4.35696	3.98425	3.89326	3.85039	3.66054	3.68329	3.88101	3.84514	3.85914	3.95451	4.49781
			0.04		6.71074	6.52529	6.74623	6.60958	6.64685	5.87844	4.97959	3.6646	2.84827	2.50932	2.53771	2.18012					0.04		3.07437	2.88539	2.79178	2.6063	2.80665	2.58968	2.58443	2.61767	2.5888	2.52406	2.71391	2.41295
			0.0133333		6.24224	6.64508	6.84561	6.95209	7.00266	6.3984	5.30435	4.00621	2.96806	2.50488	2.46229	1.73203					0.0133333		2.06562	2.4392	2.54943	2.60455	2.6063	2.54418	2.55031	2.62467	2.50306	2.50831	2.55818	2.17323
			0.00444444		5.87134	6.05945	6.07276	6.0976	6.35315	5.63709	4.5386	3.0213	2.08607	1.53505	1.41881	1					0.00444444		1.3797	1.31846	1.25372	1.2161	1.27647	1.20472	1.22572	1.21085	1.18723	1.22747	1.2126	1
			0		5.66726	6.49956	7.09583	6.92813	7.10204	7.15439	6.13753	4.60692	3.02307	1.96539	1.6087	1.17657					0		1.24409	1.43307	1.58705	1.50481	1.53018	1.52231	1.48819	1.38845	1.37708	1.33946	1.28696	1.08924
	2) 2nd replicate																		2) 2nd replicate
					Paraquat [mM]																		Paraquat [mM]
					0.1	0.0333333	0.0111111	0.0037037	0.00123457	0.000411523	0.000137174	4.57247e-05	1.52416e-05	5.08053e-06	1.69351e-06	0							0.1	0.0333333	0.0111111	0.0037037	0.00123457	0.000411523	0.000137174	4.57247e-05	1.52416e-05	5.08053e-06	1.69351e-06	0
		H2O2 [mM]	1.08		3.96557	4.00765	4.10023	4.18439	4.0964	4.01836	3.78041	3.43611	3.22724	3.22112	3.25019	2.73757				H2O2 [mM]	1.08		15.609	15.4614	15.4683	15.5433	15.0058	15.5329	15.0934	14.8235	14.5294	15.0138	15.5006	14.9965
			0.36		5.10252	5.18745	5.18439	5.33282	5.21194	4.67024	3.99541	3.22494	2.90666	2.93267	2.80337	2.80566					0.36		8.62168	8.10727	7.56286	7.53749	7.24452	6.85467	6.64245	6.66667	6.7128	6.99193	6.76817	6.79123
			0.12		5.09028	5.10406	5.12471	5.04591	5.05279	4.99923	4.25937	3.4912	2.83933	2.63734	2.59908	2.30987					0.12		5.30565	5.0669	4.77393	4.69089	4.57324	4.61592	4.47059	4.63206	4.44637	4.42907	4.46713	4.26644
			0.04		5.08569	4.97399	5.12548	5.22647	5.00689	4.83091	4.23183	3.25249	2.53175	2.25478	2.18516	2.13313					0.04		3.85582	3.59746	3.58247	3.51788	3.35409	3.4083	3.3045	3.28374	3.39562	3.29988	3.35294	3.30219
			0.0133333		4.57077	4.658	4.80719	4.94262	5.00765	4.70849	4.07728	2.99388	2.13772	1.8049	1.63122	1.5088					0.0133333		2.41061	2.32295	2.25375	2.20646	2.22953	2.1511	2.10611	2.10496	2.1361	2.13841	2.11073	2.07036
			0.00444444		4.43917	4.59602	4.7039	4.77353	4.9671	4.61897	3.90589	2.76358	1.89135	1.41469	1.27161	1.09334					0.00444444		1.46943	1.41292	1.38062	1.31027	1.32987	1.2872	1.27797	1.27912	1.31257	1.28604	1.28258	1.2549
			0		4.56695	4.91048	5.02907	5.14537	5.27008	5.1821	4.73833	3.20046	2.11859	1.44836	1.23795	1					0		1.34256	1.27912	1.17762	1.11765	1.08304	1.05421	1.07958	1.04614	1.05652	1.0323	1.02307	1
	3) 3rd replicate																		3) 3rd replicate
					Paraquat [mM]																		Paraquat [mM]
					0.1	0.0333333	0.0111111	0.0037037	0.00123457	0.000411523	0.000137174	4.57247e-05	1.52416e-05	5.08053e-06	1.69351e-06	0							0.1	0.0333333	0.0111111	0.0037037	0.00123457	0.000411523	0.000137174	4.57247e-05	1.52416e-05	5.08053e-06	1.69351e-06	0
		H2O2 [mM]	1.08		3.93209	4.06201	4.02854	4.07382	4.20571	4.29232	4.06299	3.86614	3.68602	3.56299	3.60827	3.39862				H2O2 [mM]	1.08		10.6398	11.1687	10.8464	10.9725	11.4237	11.7299	11.5062	11.1109	11.3498	11.3744	11.4133	11.7735
			0.36		5.43701	5.38583	5.47539	5.68504	5.52953	4.88976	4.03839	3.2126	2.83957	2.89173	2.90945	2.82776					0.36		7.01517	6.5128	6.22654	5.9763	5.56019	5.03318	4.72701	4.54408	4.51374	4.65498	4.67393	4.63791
			0.12		5.20177	5.25984	5.14862	5.39961	5.35433	5.06299	4.32087	3.34744	2.63484	2.58465	2.47244	2.50197					0.12		3.88626	3.73839	3.51564	3.53744	3.31564	3.02085	2.85498	2.90427	2.78199	2.8891	2.87867	2.9763
			0.04		4.83268	4.9065	4.94587	5.11024	4.91831	4.73031	4.03937	2.96063	2.36319	2.11713	2.06988	1.86909					0.04		2.91659	2.69763	2.48815	2.46161	2.32133	2.19147	2.12227	2.14502	2.1981	2.23981	2.24455	2.1128
			0.0133333		4.48327	4.66142	4.88091	4.85433	5.01673	4.71752	4.23622	3.05315	2.13386	1.72736	1.64272	1.53346					0.0133333		2.09858	1.95829	1.89194	1.79147	1.78863	1.67393	1.72227	1.7128	1.76682	1.68436	1.69573	1.63697
			0.00444444		4.32087	4.74213	4.96161	4.84055	4.93701	4.84646	3.96654	2.63976	1.73524	1.39469	1.26969	1					0.00444444		1.43886	1.39621	1.32227	1.20569	1.19716	1.1782	1.11943	1.11943	1.12607	1.15735	1.14502	1.01137
			0		4.56594	5.08268	5.12894	5.30413	5.44783	5.12795	4.51476	3.31398	2.00689	1.43996	1.20374	1.07972					0		1.37346	1.28246	1.2	1.1327	1.10521	1.03223	1.01801	1.0455	1.02938	1.03033	1.01706	1
	4) Average																		4) Average
					Paraquat [mM]																		Paraquat [mM]
					0.1	0.0333333	0.0111111	0.0037037	0.00123457	0.000411523	0.000137174	4.57247e-05	1.52416e-05	5.08053e-06	1.69351e-06	0							0.1	0.0333333	0.0111111	0.0037037	0.00123457	0.000411523	0.000137174	4.57247e-05	1.52416e-05	5.08053e-06	1.69351e-06	0
		H2O2 [mM]	1.08		4.26225	4.30509	4.31474	4.44543	4.56684	4.37035	4.01583	3.58256	3.3411	3.28296	3.30538	3.03327				H2O2 [mM]	1.08		12.9053	12.8373	12.517	12.5828	12.6001	12.5991	12.2591	11.8291	11.7836	11.9463	12.1396	12.2351
			0.36		5.56553	5.67409	5.85613	6.08966	5.7751	5.2405	4.32301	3.4082	3.04407	3.05623	3.04033	2.88905					0.36		7.29365	6.84098	6.50839	6.40398	6.0221	5.71181	5.50256	5.40387	5.5048	5.64054	5.61281	5.52304
			0.12		5.63536	5.82346	5.72524	5.79388	5.70033	5.39755	4.61755	3.67529	3.00928	2.84862	2.81059	2.7403					0.12		4.52591	4.38741	4.09127	4.04053	3.91309	3.76577	3.66962	3.80578	3.69117	3.72577	3.76677	3.91352
			0.04		5.54304	5.46859	5.60586	5.64876	5.52401	5.14655	4.41693	3.29257	2.58107	2.29374	2.26425	2.06078					0.04		3.28226	3.06016	2.95413	2.86193	2.82736	2.72982	2.6704	2.68214	2.72751	2.68792	2.77047	2.60931
			0.0133333		5.09876	5.3215	5.51124	5.58301	5.67568	5.27481	4.53928	3.35108	2.41321	2.01238	1.91207	1.59143					0.0133333		2.1916	2.24015	2.23171	2.20083	2.20815	2.12307	2.12623	2.14748	2.13533	2.11036	2.12155	1.96018
			0.00444444		4.87713	5.13253	5.24609	5.23723	5.41909	5.03417	4.13701	2.80821	1.90422	1.44814	1.32004	1.03111					0.00444444		1.42933	1.37586	1.31887	1.24402	1.26783	1.22337	1.20771	1.20313	1.20862	1.22362	1.2134	1.08876
			0		4.93338	5.49757	5.75128	5.79254	5.93999	5.82148	5.13021	3.70712	2.38285	1.6179	1.35013	1.08543					0		1.32004	1.33155	1.32156	1.25172	1.23948	1.20292	1.19526	1.16003	1.15433	1.13403	1.10903	1.02975

## Sheet: Fig. 3E
Figure 3E: Dual-Sensor + Variable-Analog Compensation Circuit
A) Gain mCherry (Fig. 3F)																		B) Gain sfGFP
	1) 1st replicate																		1) 1st replicate
					Paraquat [mM]																		Paraquat [mM]
					0.1	0.0333333	0.0111111	0.0037037	0.00123457	0.000411523	0.000137174	4.57247e-05	1.52416e-05	5.08053e-06	1.69351e-06	0							0.1	0.0333333	0.0111111	0.0037037	0.00123457	0.000411523	0.000137174	4.57247e-05	1.52416e-05	5.08053e-06	1.69351e-06	0
		H2O2 [mM]	1.08		7.64657	8.14761	8.02703	8.69647	8.0104	7.03742	5.2578	3.22453	2.55509	2.35343	2.38462	2.22661				H2O2 [mM]	1.08		12.9281	12.2923	11.4955	11.8948	11.0423	10.6799	9.84173	9.28237	9.02608	9.15737	9.55576	9.28507
			0.36		8.77547	9.35551	10.3888	10.6798	10.2536	8.82536	7.06237	4.08732	2.64449	2.27443	2.2079	1.80873					0.36		5.80396	5.28147	5.33273	5.26169	5.1232	4.83273	4.89748	4.82014	4.84622	4.90108	4.9964	4.79047
			0.12		9.13514	9.42412	10.1892	9.91476	9.51559	8.68191	6.46778	4.15385	2.36175	1.99376	1.83992	1.5343					0.12		3.86241	3.63129	3.70324	3.55396	3.33993	3.40288	3.31115	3.46133	3.2473	3.45773	3.50719	3.14568
			0.04		9.48649	9.49272	9.99792	9.74844	10.7921	9.32848	7.45114	5.11642	2.91476	1.85655	1.56133	1.26819					0.04		2.95144	2.72482	2.72932	2.50989	2.66547	2.47482	2.46493	2.58813	2.58183	2.55126	2.46673	2.45504
			0.0133333		10.0603	10.2952	10.3971	10.2661	10.3347	9.65904	7.86071	5.31185	2.75884	1.78794	1.43451	1.08732					0.0133333		2.19245	2.06205	1.9982	1.8777	1.8786	1.83903	1.84622	1.91367	1.82104	1.82194	1.81745	1.70054
			0.00444444		10.0769	10.5177	11.5676	11.1455	11.6362	10.9688	9.2578	5.9501	3.17256	1.91268	1.4657	1					0.00444444		1.50989	1.45054	1.43975	1.35791	1.33903	1.27878	1.28777	1.28327	1.27518	1.27158	1.2455	1.16547
			0		10.7173	11.3181	11.7588	12.553	12.4387	12.657	10.657	6.85031	3.70686	2.12058	1.55301	1.02079					0		1.40018	1.28777	1.21313	1.15558	1.10342	1.06655	1.07644	1.05665	1.05935	1.03597	1.03237	1
	2) 2nd replicate																		2) 2nd replicate
					Paraquat [mM]																		Paraquat [mM]
					0.1	0.0333333	0.0111111	0.0037037	0.00123457	0.000411523	0.000137174	4.57247e-05	1.52416e-05	5.08053e-06	1.69351e-06	0							0.1	0.0333333	0.0111111	0.0037037	0.00123457	0.000411523	0.000137174	4.57247e-05	1.52416e-05	5.08053e-06	1.69351e-06	0
		H2O2 [mM]	1.08		8.56087	9.0413	9.27174	9.67391	9.37609	7.23261	4.98478	3.6087	2.91304	2.73261	2.72174	2.66739				H2O2 [mM]	1.08		18.9476	18.2012	17.522	17.5732	17.6915	15.6146	14.7366	14.4	13.9707	14.0671	14.2756	14.7305
			0.36		11.8891	12.7761	13.1739	13.7	12.2761	11.113	7.88043	4.75435	3.30652	2.81957	2.72609	2.65					0.36		11.3024	10.6146	10.0207	10.2305	9.57805	9.70488	9.59634	9.33537	9.60854	9.50488	9.56463	9.46585
			0.12		11.9457	13.0478	12.6413	12.8913	12.6087	11.6717	9.1413	5.3087	3.06087	2.4	2.08043	1.85					0.12		7.10122	7.10732	6.65	6.7061	6.6622	6.6439	6.61951	6.30244	6.37073	6.78659	6.41098	6.23293
			0.04		11.987	12.1348	12.6674	12.6783	12.8783	11.5543	8.56957	4.99783	2.65	1.85217	1.65	1.04565					0.04		4.72317	4.46585	4.40366	4.27195	4.40488	4.36463	4.35488	4.37683	4.37439	4.41951	4.45244	3.82927
			0.0133333		12.1761	12.837	13.2935	14.3478	14.1739	12.0739	9.31304	5.78696	3.17826	1.83043	1.51739	1.13261					0.0133333		2.91463	2.77927	2.70488	2.78902	2.75244	2.57439	2.5622	2.54268	2.67073	2.54878	2.54756	2.44512
			0.00444444		12.4152	13.8239	13.7022	13.8217	13.3196	12.1565	9.80652	6.52391	3.34348	1.86739	1.48261	1.11522					0.00444444		1.7	1.68537	1.52805	1.47927	1.43537	1.42683	1.42073	1.41707	1.40366	1.40854	1.40976	1.39512
			0		13	13.4348	14.4652	14.787	15.2696	14.187	11.8196	8.20435	4.16304	2.16739	1.54348	1					0		1.43902	1.30732	1.21463	1.16463	1.15976	1.12561	1.06341	1.06829	1.05854	1.05244	1.04512	1
	3) 3rd replicate																		3) 3rd replicate
					Paraquat [mM]																		Paraquat [mM]
					0.1	0.0333333	0.0111111	0.0037037	0.00123457	0.000411523	0.000137174	4.57247e-05	1.52416e-05	5.08053e-06	1.69351e-06	0							0.1	0.0333333	0.0111111	0.0037037	0.00123457	0.000411523	0.000137174	4.57247e-05	1.52416e-05	5.08053e-06	1.69351e-06	0
		H2O2 [mM]	1.08		3.9644	3.84304	3.65049	3.56149	3.44175	3.37055	3.21683	3.01942	2.76699	2.66181	2.61812	2.5534				H2O2 [mM]	1.08		32.7307	30.5518	28.6516	27.8776	27.1695	27.7439	27.6987	28.3729	28.0904	28.1695	27.8192	30.1017
			0.36		6.88188	6.25243	5.86731	5.66181	5.21845	4.30421	3.28641	2.33172	1.93042	1.78803	1.82848	1.48867					0.36		20.6591	18.3427	16.9341	15.725	14.597	12.9812	12.6234	12.0847	11.8117	11.565	12.0866	10.855
			0.12		6.7589	6.24919	5.82201	5.62945	5.08738	4.41424	3.46278	2.21683	1.58091	1.43851	1.33819	1.26699					0.12		9.13183	8.19209	7.36911	6.96422	6.40113	5.70621	5.57062	5.60452	5.3597	5.59322	5.37853	5.38795
			0.04		6.61165	6.25405	5.83495	5.48058	5.02913	4.49676	3.75243	2.35761	1.57767	1.33172	1.25566	1.10841					0.04		6.10358	5.33898	4.83616	4.41055	4.08286	3.86064	3.9096	3.629	3.61017	3.57627	3.53296	3.48023
			0.0133333		6.85113	6.54531	6.32848	6.10356	5.85599	5.28641	4.36246	2.92071	1.83495	1.42395	1.26699	1					0.0133333		4.09793	3.55932	3.33145	3.08286	2.88512	2.74011	2.73258	2.65913	2.63842	2.62524	2.60452	2.43503
			0.00444444		7.59547	7.21521	6.85437	6.71521	6.53398	5.77508	4.9822	3.3479	2.1343	1.62783	1.44822	1.06311					0.00444444		2.6403	2.21846	1.96798	1.79849	1.72316	1.59322	1.59887	1.57627	1.52731	1.51224	1.48964	1.40301
			0		8.03398	7.84142	7.56311	7.27994	7.27184	6.36246	5.51133	3.9644	2.34304	1.7945	1.56958	1.00485					0		2.33333	1.88136	1.63653	1.43315	1.32957	1.21846	1.26365	1.27684	1.17326	1.17891	1.11111	1
	4) Average																		4) Average
					Paraquat [mM]																		Paraquat [mM]
					0.1	0.0333333	0.0111111	0.0037037	0.00123457	0.000411523	0.000137174	4.57247e-05	1.52416e-05	5.08053e-06	1.69351e-06	0							0.1	0.0333333	0.0111111	0.0037037	0.00123457	0.000411523	0.000137174	4.57247e-05	1.52416e-05	5.08053e-06	1.69351e-06	0
		H2O2 [mM]	1.08		6.72395	7.01065	6.98308	7.31062	6.94274	5.88019	4.48647	3.28422	2.74504	2.58262	2.57483	2.48247				H2O2 [mM]	1.08		21.5354	20.3484	19.223	19.1152	18.6344	18.0128	17.4257	17.3518	17.0291	17.1313	17.2169	18.0391
			0.36		9.18216	9.46134	9.81	10.0139	9.24939	8.08087	6.0764	3.72446	2.62714	2.29401	2.25416	1.98247					0.36		12.5885	11.413	10.7625	10.4057	9.76608	9.17293	9.03906	8.74675	8.75548	8.65698	8.88256	8.37044
			0.12		9.2799	9.57371	9.55083	9.47851	9.07056	8.25596	6.35729	3.89312	2.33451	1.94409	1.75285	1.55043					0.12		6.69849	6.31023	5.90745	5.74142	5.46775	5.251	5.16709	5.12276	4.99258	5.27918	5.0989	4.92219
			0.04		9.3617	9.29385	9.50009	9.30243	9.5665	8.45986	6.59105	4.15729	2.38081	1.68015	1.489	1.14075					0.04		4.59273	4.17655	3.98971	3.7308	3.71774	3.5667	3.57647	3.53132	3.52213	3.51568	3.48404	3.25484
			0.0133333		9.69584	9.89249	10.0063	10.2392	10.1215	9.00645	7.17874	4.67317	2.59068	1.68077	1.4063	1.07331					0.0133333		3.06834	2.80021	2.67818	2.58319	2.50539	2.38451	2.38033	2.37183	2.37673	2.33199	2.32318	2.19356
			0.00444444		10.0292	10.5189	10.708	10.5608	10.4966	9.63347	8.01551	5.27397	2.88345	1.80263	1.46551	1.05944					0.00444444		1.95006	1.78479	1.64526	1.54523	1.49919	1.43294	1.43579	1.42554	1.40205	1.39745	1.38163	1.3212
			0		10.5837	10.8648	11.2624	11.54	11.66	11.0688	9.32929	6.33969	3.40432	2.02749	1.55536	1.00855					0		1.72418	1.49215	1.35477	1.25112	1.19758	1.13687	1.1345	1.13393	1.09705	1.08911	1.06287	1

## Sheet: Figs. 3H & 3I
Figure 3H: Total Relative Error mCherry
					1) 1st replicate	2) 2nd replicate	3) 3rd replicate		4) Average	5) S.E.M.
			Circuit Fig. 3A ("No Compensation")		23.6726	22.4298	24.5263		23.5429	0.608683
			Circuit Fig. 3C ("Analog Compensation")		20.5847	21.1073	21.9459		21.2126	0.396471
			Circuit Fig. 3E ("Variable-Analog Compensation")		16.7808	18.52	19.0104		18.1037	0.676456
Figure 3I: Total Relative Error sfGFP
					1) 1st replicate	2) 2nd replicate	3) 3rd replicate		4) Average	5) S.E.M.
			Circuit Fig. 3A ("No Compensation")		14.5895	11.5286	12.5429		12.887	0.90021
			Circuit Fig. 3C ("Analog Compensation")		12.4935	5.30143	9.5959		9.13027	2.08918
			Circuit Fig. 3E ("Variable-Analog Compensation")		8.86515	7.74094	19.5183		12.0415	3.75246

## Sheet: Supplementary Fig. 3
Supplementary Figure 3: Geometric Mean mChery
			Paraquat [mM]
			0.1	0.0333333	0.0111111	0.0037037	0.00123457	0.000411523	0.000137174	4.57247e-05	1.52416e-05	5.08053e-06	1.69351e-06	0
	1) 1st replicate		6994	6298	5794	5315	4740	3349	1352	484	279	226	214	184
	2) 2nd replicate		6418	5837	5499	4988	4254	2994	1308	510	303	243	227	170
	3) 3rd replicate		7006	6235	5717	5165	4529	3235	1460	553	332	250	237	198
	4) Average		6806	6123.33	5670	5156	4507.67	3192.67	1373.33	515.667	304.667	239.667	226	184
	5) S.E.M		194.031	144.317	88.3421	94.504	140.701	104.643	45.1565	20.1191	15.3225	7.12585	6.65833	8.0829

## Sheet: Supplementary Fig. 9
Supplementary Figure 9
A) Gain mCherry (Supplementary Fig. 9B)																		B) Gain sfGFP
	1) 1st replicate																		1) 1st replicate
					Paraquat [mM]																		Paraquat [mM]
					0.1	0.0333333	0.0111111	0.0037037	0.00123457	0.000411523	0.000137174	4.57247e-05	1.52416e-05	5.08053e-06	1.69351e-06	0							0.1	0.0333333	0.0111111	0.0037037	0.00123457	0.000411523	0.000137174	4.57247e-05	1.52416e-05	5.08053e-06	1.69351e-06	0
		H2O2 [mM]	1.08		4.18605	4.53256	4.89767	5.22558	5.45116	5.10233	4.18837	2.83721	1.88605	1.53953	1.44419	1.29535				H2O2 [mM]	1.08		13.3505	12.8137	12.6495	12.3395	12.4828	11.5	9.89093	9.4375	9.69608	9.28064	8.95711	8.7451
			0.36		7.32093	8.45349	9.6	10.5093	10.7953	10.5326	8.2907	4.66744	2.50698	1.79535	1.58372	1.46977					0.36		6.65686	6.11029	5.54412	5.32475	5.06495	5.0049	4.80515	4.80637	4.74877	4.85172	4.92402	4.87745
			0.12		7.6814	8.81163	9.8186	10.4163	11.1465	10.7256	9.46512	6.20698	3.23256	1.92326	1.59535	1.34651					0.12		4.12623	3.82108	3.6826	3.5049	3.45588	3.34681	3.40074	3.31863	3.20833	3.22181	3.38971	3.15196
			0.04		8.69535	10.107	10.9907	11.2209	11.6744	11.2651	9.98837	6.53023	3.35814	1.95116	1.51395	1.18605					0.04		3.03431	2.84436	2.71814	2.67402	2.59436	2.5576	2.56618	2.54779	2.45098	2.49632	2.45466	2.38113
			0.0133333		9.63488	11.0674	12.0186	12.2721	12.5721	12.3535	11.1698	7.59302	3.9186	2.09302	1.53953	1.1					0.0133333		2.22549	2.10294	2.05025	1.93873	1.92157	1.92892	1.92157	1.88971	1.82721	1.81495	1.80882	1.72672
			0.00444444		9.66047	11.6558	12.5651	13.1977	13.5884	13.1302	12.3395	8.8	4.64884	2.20233	1.56512	1.0093					0.00444444		1.56495	1.4951	1.38235	1.34559	1.35417	1.31985	1.29902	1.28799	1.19363	1.16422	1.1924	1.1201
			0		10.7698	12.8977	13.8419	14.6884	15.2442	15.3302	14.2953	9.9186	5.32326	2.60698	1.69767	1					0		1.48652	1.35907	1.3125	1.30515	1.24755	1.23529	1.20343	1.1777	1.16422	1.12377	1.0576	1
	2) 2nd replicate																		2) 2nd replicate
					Paraquat [mM]																		Paraquat [mM]
					0.1	0.0333333	0.0111111	0.0037037	0.00123457	0.000411523	0.000137174	4.57247e-05	1.52416e-05	5.08053e-06	1.69351e-06	0							0.1	0.0333333	0.0111111	0.0037037	0.00123457	0.000411523	0.000137174	4.57247e-05	1.52416e-05	5.08053e-06	1.69351e-06	0
		H2O2 [mM]	1.08		3.7766	4.12766	4.35904	4.46011	4.63564	4.39096	3.63298	2.49734	1.86702	1.6516	1.61436	1.35106				H2O2 [mM]	1.08		14.9766	14.9708	14.7018	14.7339	15.2398	14.4459	13.75	13.076	12.7368	12.6053	12.4927	11.7047
			0.36		6.8484	7.65957	8.72606	9.28723	9.79787	9.28989	7.1117	3.75266	2.19947	1.69681	1.57979	1.46809					0.36		8.49561	7.81579	7.1155	6.75292	6.67544	6.34211	6.21053	6.20614	6.22807	6.19152	6.37281	6.30994
			0.12		7.55053	8.5984	9.4016	9.7766	10.5479	10.1516	8.51064	5.14628	2.63564	1.82181	1.54787	1.36436					0.12		4.95029	4.59503	4.34649	4.16667	4.13304	3.95175	3.98099	3.99269	3.97515	3.90789	3.86111	3.75585
			0.04		8.76862	9.9016	10.2394	10.6543	10.8644	10.6968	8.73404	4.80319	2.56915	1.69149	1.41223	1.04521					0.04		3.49708	3.28947	3.09211	3.03801	2.9883	2.96199	2.99854	2.87573	2.94737	2.88889	2.88158	2.56287
			0.0133333		9.875	11.0106	11.5931	11.9574	11.641	11.7447	10.0559	6.0133	3.04787	1.90957	1.40957	1.03989					0.0133333		2.44152	2.38889	2.31871	2.23538	2.10819	2.13304	2.07602	2.04971	2.05556	2.05702	2.05702	1.91374
			0.00444444		10.8138	12.2633	12.6755	13.117	12.867	12.7713	10.8112	6.1516	3.21809	1.8883	1.4016	1					0.00444444		1.62135	1.51901	1.4386	1.35819	1.32602	1.29971	1.29094	1.23246	1.25439	1.27924	1.2617	1.17544
			0		11.9309	13.617	14.7074	15.0106	15.2394	15.0585	13.0186	7.5984	3.96277	2.1516	1.53457	1.03191					0		1.46053	1.39474	1.29971	1.19883	1.18275	1.13743	1.13012	1.0848	1.11696	1.07602	1.09503	1
	3) 3rd replicate																		3) 3rd replicate
					Paraquat [mM]																		Paraquat [mM]
					0.1	0.0333333	0.0111111	0.0037037	0.00123457	0.000411523	0.000137174	4.57247e-05	1.52416e-05	5.08053e-06	1.69351e-06	0							0.1	0.0333333	0.0111111	0.0037037	0.00123457	0.000411523	0.000137174	4.57247e-05	1.52416e-05	5.08053e-06	1.69351e-06	0
		H2O2 [mM]	1.08		5.06667	5.2254	5.28889	5.24444	4.9746	4.61905	3.48254	2.34603	1.92698	1.74603	1.7746	1.6381				H2O2 [mM]	1.08		14.4881	13.7725	13.4921	13.6481	13.2288	12.6138	11.6931	11.3228	11.2712	10.9894	11.3042	10.7632
			0.36		7.34921	7.70159	8.48571	9.02222	9.25079	8.7746	6.3619	3.51429	2.20952	1.95238	1.87937	1.76508					0.36		7.36772	6.57407	6.25926	5.98942	6.1045	5.95238	5.76587	5.8082	5.64418	5.93386	5.92328	5.68254
			0.12		8.11429	8.60635	9.06984	9.26349	9.51111	9.38413	7.4254	4.37778	2.39683	1.80635	1.72063	1.56825					0.12		4.60053	4.26058	4.11111	3.87566	3.80556	3.8082	3.70635	3.79762	3.65212	3.69841	3.87037	3.64418
			0.04		9.04127	9.43492	9.95556	9.95873	10.2413	9.60317	7.47937	4.26984	2.25079	1.64444	1.45714	1.26984					0.04		3.32804	3.15079	3.04497	2.91931	2.94577	2.81746	2.7963	2.89021	2.75265	2.8545	2.80026	2.62963
			0.0133333		9.95873	10.5079	10.6254	10.5587	10.6984	9.94921	7.92381	4.75556	2.45079	1.52381	1.29524	1.07937					0.0133333		2.43386	2.24339	2.16005	2.13095	2.13889	2.07143	2.04365	2.11905	2.04762	2.05688	2.07143	1.91799
			0.00444444		10.4317	11.3302	11.3079	11.6667	11.2571	11.1746	9.31111	5.70159	2.91429	1.67619	1.31111	1					0.00444444		1.58069	1.50794	1.40344	1.38889	1.34921	1.33201	1.30423	1.31746	1.2619	1.26587	1.28439	1.20635
			0		11.1841	11.9651	12.9111	12.7556	13.1365	12.873	11.6667	7.52063	3.94286	2.09206	1.47302	1.04127					0		1.40873	1.30291	1.2619	1.19709	1.17196	1.1164	1.12963	1.09788	1.08466	1.07143	1.06217	1
	4) Average																		4) Average
					Paraquat [mM]																		Paraquat [mM]
					0.1	0.0333333	0.0111111	0.0037037	0.00123457	0.000411523	0.000137174	4.57247e-05	1.52416e-05	5.08053e-06	1.69351e-06	0							0.1	0.0333333	0.0111111	0.0037037	0.00123457	0.000411523	0.000137174	4.57247e-05	1.52416e-05	5.08053e-06	1.69351e-06	0
		H2O2 [mM]	1.08		4.3431	4.62854	4.84854	4.97671	5.02047	4.70411	3.76796	2.56019	1.89335	1.64572	1.61105	1.42817				H2O2 [mM]	1.08		14.2717	13.8523	13.6144	13.5738	13.6505	12.8532	11.778	11.2788	11.2347	10.9584	10.918	10.4043
			0.36		7.17285	7.93822	8.93726	9.60625	9.948	9.53235	7.25477	3.97813	2.30532	1.81485	1.68096	1.56764					0.36		7.50673	6.83339	6.30629	6.02237	5.9483	5.76646	5.59385	5.6069	5.54034	5.65903	5.74004	5.62331
			0.12		7.78207	8.67213	9.43001	9.81879	10.4018	10.0871	8.46705	5.24368	2.75501	1.85047	1.62129	1.42638					0.12		4.55902	4.22556	4.04673	3.84908	3.79816	3.70226	3.69603	3.70298	3.61187	3.60937	3.70706	3.51733
			0.04		8.83508	9.8145	10.3952	10.6113	10.9267	10.5217	8.73393	5.20109	2.72603	1.76237	1.46111	1.16703					0.04		3.28648	3.09488	2.95174	2.87711	2.84281	2.77902	2.787	2.77125	2.717	2.74657	2.71217	2.52454
			0.0133333		9.82287	10.862	11.4124	11.5961	11.6372	11.3491	9.71648	6.12063	3.13909	1.84214	1.41478	1.07309					0.0133333		2.36696	2.24507	2.17634	2.10169	2.05621	2.04446	2.01375	2.01949	1.97679	1.97628	1.97909	1.85282
			0.00444444		10.302	11.7498	12.1829	12.6605	12.5708	12.3587	10.8206	6.88439	3.59374	1.92227	1.42594	1.0031					0.00444444		1.58899	1.50735	1.40813	1.36422	1.34313	1.31719	1.29806	1.2793	1.23664	1.23644	1.24616	1.1673
			0		11.2949	12.8266	13.8201	14.1515	14.54	14.4206	12.9935	8.34588	4.40963	2.28355	1.56842	1.02439					0		1.45193	1.35224	1.29137	1.23369	1.20075	1.16304	1.15439	1.12012	1.12194	1.09041	1.0716	1

## Sheet: Supplementary Fig. 10
Supplementary Figure 10
A) Gain mCherry (Supplementary Figs. 10B & 10C)																		B) Gain sfGFP
	1) 1st replicate																		1) 1st replicate
					Paraquat [mM]																		Paraquat [mM]
					0.1	0.0333333	0.0111111	0.0037037	0.00123457	0.000411523	0.000137174	4.57247e-05	1.52416e-05	5.08053e-06	1.69351e-06	0							0.1	0.0333333	0.0111111	0.0037037	0.00123457	0.000411523	0.000137174	4.57247e-05	1.52416e-05	5.08053e-06	1.69351e-06	0
		H2O2 [mM]	1.08		17.2755	16.6873	16.2023	16.2745	15.4283	13.1269	10.1342	8.07018	7.49226	7.05882	6.97626	6.25387				H2O2 [mM]	1.08		11.8739	11.5441	11.5263	11.5336	11.541	11.1702	10.4034	9.90966	10.1313	9.66702	9.65861	8.88971
			0.36		9.13313	8.21465	7.55418	7.1517	6.07843	4.89164	3.99381	3.52941	3.41589	3.55005	3.49845	3.37461					0.36		6.03887	5.63761	5.25	5.25105	4.89496	4.6334	4.55672	4.56197	4.58298	4.78992	4.74265	4.69853
			0.12		4.08669	3.50877	3.15789	2.8483	2.51806	2.24974	1.95046	1.80599	1.77503	1.76471	1.70279	1.68215					0.12		3.71849	3.49475	3.42857	3.2395	3.11029	3.04097	2.99265	3.05567	3.05882	2.98529	3.0021	2.95378
			0.04		2.05366	1.85759	1.74407	1.66151	1.49639	1.41383	1.40351	1.28999	1.31063	1.30031	1.28999	1.22807					0.04		2.78361	2.6166	2.56933	2.51261	2.37185	2.31618	2.38761	2.30882	2.32038	2.31092	2.30567	2.28992
			0.0133333		1.35191	1.37255	1.30031	1.26935	1.27967	1.23839	1.21775	1.17647	1.16615	1.14551	1.15583	1.08359					0.0133333		1.98739	1.94013	1.83929	1.83824	1.81723	1.79307	1.77521	1.72059	1.7437	1.68908	1.74685	1.63655
			0.00444444		1.25903	1.26935	1.22807	1.20743	1.18679	1.15583	1.11455	1.09391	1.10423	1.07327	1.10423	1.03199					0.00444444		1.45273	1.39496	1.32353	1.31303	1.29097	1.2605	1.21744	1.20588	1.24055	1.18697	1.21954	1.12605
			0		1.30031	1.27967	1.24871	1.17647	1.18679	1.10423	1.14551	1.09391	1.10423	1.07327	1.11455	1					0		1.39076	1.28782	1.21744	1.17122	1.17542	1.09874	1.15126	1.09979	1.12605	1.09559	1.10084	1
	2) 2nd replicate																		2) 2nd replicate
					Paraquat [mM]																		Paraquat [mM]
					0.1	0.0333333	0.0111111	0.0037037	0.00123457	0.000411523	0.000137174	4.57247e-05	1.52416e-05	5.08053e-06	1.69351e-06	0							0.1	0.0333333	0.0111111	0.0037037	0.00123457	0.000411523	0.000137174	4.57247e-05	1.52416e-05	5.08053e-06	1.69351e-06	0
		H2O2 [mM]	1.08		20.1032	19.246	17.9365	18.246	17.1905	14.8889	11.2302	8.80952	7.74603	7.38095	7.34127	6.54762				H2O2 [mM]	1.08		10.8995	10.7093	10.255	10.3297	10.0889	9.74668	8.86877	8.47176	8.46096	8.22674	8.3588	7.63123
			0.36		9.7381	8.78571	8.13492	7.68254	6.84127	5.71429	4.45238	3.76984	3.48413	3.57143	3.53968	3.33333					0.36		5.26578	4.98422	4.70349	4.47674	4.299	4.17525	3.951	3.95183	3.91694	4.08638	4.06561	3.98837
			0.12		4.45238	3.84921	3.50794	3.15873	2.86508	2.54762	2.21429	2.00794	1.90476	1.86508	1.86508	1.69841					0.12		3.4294	3.27575	3.10631	2.94435	2.84053	2.84884	2.82392	2.7907	2.7309	2.72924	2.74086	2.59219
			0.04		2.30952	2.09524	1.95238	1.86508	1.74603	1.61905	1.51587	1.45238	1.49206	1.42063	1.46825	1.24603					0.04		2.61047	2.49003	2.3887	2.36462	2.29651	2.23671	2.1902	2.21346	2.25083	2.16362	2.21512	1.98671
			0.0133333		1.48413	1.44444	1.4127	1.42063	1.34127	1.3254	1.25397	1.27778	1.29365	1.2381	1.21429	1.06349					0.0133333		1.87791	1.7907	1.75249	1.75498	1.71013	1.68272	1.64701	1.67857	1.68439	1.62375	1.61711	1.45681
			0.00444444		1.33333	1.3254	1.30952	1.25397	1.25397	1.21429	1.21429	1.19841	1.18254	1.20635	1.18254	1					0.00444444		1.35797	1.31395	1.26744	1.22508	1.20764	1.1794	1.17525	1.16528	1.16279	1.16445	1.16279	1
			0		1.3254	1.33333	1.28571	1.2381	1.25397	1.14286	1.15079	1.15079	1.18254	1.18254	1.12698	1.11905					0		1.27326	1.23339	1.15365	1.11379	1.11877	1.049	1.03571	1.05814	1.06146	1.04983	1.02575	1.00914
	3) 3rd replicate																		3) 3rd replicate
					Paraquat [mM]																		Paraquat [mM]
					0.1	0.0333333	0.0111111	0.0037037	0.00123457	0.000411523	0.000137174	4.57247e-05	1.52416e-05	5.08053e-06	1.69351e-06	0							0.1	0.0333333	0.0111111	0.0037037	0.00123457	0.000411523	0.000137174	4.57247e-05	1.52416e-05	5.08053e-06	1.69351e-06	0
		H2O2 [mM]	1.08		24.0636	23.8636	23.1455	22.6273	22.3182	20.1818	15.4636	12.1818	10.8182	10.2818	10.3	8.02727				H2O2 [mM]	1.08		12.2964	12.1624	11.9216	11.9717	12.0194	11.6793	10.399	9.70517	9.83118	9.73829	9.86107	8.22779
			0.36		15.1909	13.3182	12.3727	11.4909	10.2182	8.33636	6.47273	5.34545	4.80909	4.6	4.59091	4.75455					0.36		6.22294	5.75444	5.40711	4.98304	4.57027	4.19386	4.05412	4.12116	4.12763	4.06543	4.07431	4.26414
			0.12		6.83636	5.86364	5.23636	4.66364	4.14545	3.54545	2.91818	2.52727	2.3	2.22727	2.17273	2.16364					0.12		3.74394	3.43053	3.24637	2.97658	2.8538	2.67044	2.67932	2.72698	2.74637	2.72698	2.68417	2.71002
			0.04		3.32727	2.8	2.56364	2.28182	2.17273	1.96364	1.70909	1.58182	1.48182	1.47273	1.43636	1.33636					0.04		2.72052	2.521	2.45234	2.28756	2.26414	2.20921	2.16559	2.1769	2.11228	2.12924	2.12359	1.98223
			0.0133333		1.72727	1.6	1.48182	1.40909	1.40909	1.3	1.23636	1.2	1.20909	1.20909	1.19091	1.13636					0.0133333		2.03635	1.91922	1.84006	1.79968	1.76656	1.69063	1.6664	1.65994	1.6559	1.67286	1.6567	1.59532
			0.00444444		1.32727	1.27273	1.21818	1.14545	1.11818	1.10909	1.1	1.09091	1.07273	1.06364	1.11818	1.02727					0.00444444		1.50969	1.41599	1.3441	1.27787	1.22617	1.20921	1.19548	1.1874	1.17447	1.17367	1.19871	1.1357
			0		1.33636	1.31818	1.18182	1.13636	1.13636	1.05455	1.00909	1.01818	1.00909	1.07273	1.04545	1					0		1.40711	1.3433	1.2496	1.17367	1.13489	1.05493	1.02181	1.02908	1.02827	1.05735	1.02989	1
	4) Average																		4) Average
					Paraquat [mM]																		Paraquat [mM]
					0.1	0.0333333	0.0111111	0.0037037	0.00123457	0.000411523	0.000137174	4.57247e-05	1.52416e-05	5.08053e-06	1.69351e-06	0							0.1	0.0333333	0.0111111	0.0037037	0.00123457	0.000411523	0.000137174	4.57247e-05	1.52416e-05	5.08053e-06	1.69351e-06	0
		H2O2 [mM]	1.08		20.4808	19.9323	19.0947	19.0493	18.3123	16.0659	12.276	9.68717	8.68549	8.24053	8.20584	6.94292				H2O2 [mM]	1.08		11.69	11.4719	11.2343	11.2784	11.2164	10.8654	9.89039	9.3622	9.47448	9.21068	9.29283	8.24957
			0.36		11.354	10.1062	9.35394	8.77505	7.71263	6.3141	4.97297	4.2149	3.90304	3.90716	3.87635	3.82083					0.36		5.84253	5.45876	5.1202	4.90361	4.58808	4.33417	4.18728	4.21166	4.20918	4.31391	4.29419	4.31701
			0.12		5.12514	4.4072	3.9674	3.55689	3.1762	2.78094	2.36098	2.11373	1.99326	1.95235	1.91353	1.84807					0.12		3.63061	3.40034	3.26042	3.05347	2.93487	2.85341	2.83196	2.85778	2.84536	2.81384	2.80904	2.752
			0.04		2.56349	2.25094	2.08669	1.93613	1.80505	1.6655	1.54282	1.4414	1.42817	1.39789	1.3982	1.27016					0.04		2.70487	2.54254	2.47012	2.38826	2.31083	2.25403	2.2478	2.23306	2.22783	2.20126	2.21479	2.08629
			0.0133333		1.5211	1.47233	1.39828	1.36636	1.34334	1.28793	1.23603	1.21808	1.22296	1.19757	1.18701	1.09448					0.0133333		1.96722	1.88335	1.81061	1.79763	1.76464	1.72214	1.69621	1.68637	1.69466	1.6619	1.67355	1.56289
			0.00444444		1.30655	1.28916	1.25193	1.20228	1.18631	1.15974	1.14295	1.12774	1.11983	1.11442	1.13498	1.01975					0.00444444		1.44013	1.37497	1.31169	1.27199	1.24159	1.21637	1.19605	1.18619	1.1926	1.17503	1.19368	1.08725
			0		1.32069	1.31039	1.23875	1.18364	1.19237	1.10054	1.1018	1.08763	1.09862	1.10951	1.09566	1.03968					0		1.35704	1.28817	1.2069	1.15289	1.14303	1.06756	1.06959	1.06234	1.07193	1.06759	1.05216	1.00305
	5) S.E.M.
					Paraquat [mM]
					0.1	0.0333333	0.0111111	0.0037037	0.00123457	0.000411523	0.000137174	4.57247e-05	1.52416e-05	5.08053e-06	1.69351e-06	0
		H2O2 [mM]	1.08		1.96863	2.09986	2.08631	1.87735	2.06653	2.11989	1.62493	1.26545	1.06886	1.02487	1.05237	0.548767
			0.36		1.92637	1.61444	1.51867	1.36655	1.27198	1.03865	0.761473	0.569521	0.453455	0.346475	0.357479	0.467009
			0.12		0.862098	0.734817	0.642479	0.560583	0.494874	0.39181	0.288824	0.214832	0.157875	0.140481	0.137806	0.157855
			0.04		0.38897	0.282972	0.245936	0.182559	0.19746	0.160407	0.0892373	0.0844225	0.0588448	0.0510553	0.054884	0.0335078
			0.0133333		0.109924	0.0671236	0.052891	0.0486187	0.0373751	0.0258317	0.0104566	0.0306106	0.0374541	0.027341	0.0169868	0.0217296
			0.00444444		0.023822	0.0181456	0.0289404	0.0314307	0.0391989	0.0304298	0.0359165	0.0353448	0.0326458	0.0460492	0.0241164	0.00997091
			0		0.0106707	0.0159731	0.0304031	0.0295855	0.0340641	0.0255599	0.0463789	0.0384104	0.0501489	0.0365138	0.0253596	0.0396825

## Sheet: Supplementary Fig. 13
Supplementary Figure 13
A) OD600 of 1.08 mM IPTG, 0.011 mM Paraquat										G) OD600 of 0.36 mM IPTG, 0.011 mM Paraquat
			Time [hours]										Time [hours]
			0.5	1	1.5	2	2.5	3					0.5	1	1.5	2	2.5	3
	1) 1st replicate		0.1	0.106	0.109	0.113	0.109	0.109			1) 1st replicate		0.093	0.101	0.109	0.117	0.119	0.124
	2) 2nd replicate		0.101	0.102	0.107	0.109	0.11	0.112			2) 2nd replicate		0.101	0.113	0.12	0.133	0.132	0.144
	3) 3rd replicate		0.101	0.1	0.106	0.107	0.107	0.11			3) 3rd replicate		0.099	0.111	0.12	0.129	0.129	0.137
	4) 4th replicate		0.098	0.102	0.106	0.109	0.106	0.107			4) 4th replicate		0.102	0.109	0.119	0.127	0.132	0.136
	5) 5th replicate		0.094	0.098	0.103	0.103	0.105	0.107			5) 5th replicate		0.1	0.112	0.12	0.133	0.137	0.141
	6) 6th replicate		0.095	0.102	0.104	0.111	0.106	0.11			6) 6th replicate		0.101	0.11	0.121	0.131	0.135	0.138
	7) 7th replicate		0.096	0.102	0.108	0.11	0.106	0.11			7) 7th replicate		0.1	0.108	0.122	0.138	0.138	0.138
	8) 8th replicate		0.092	0.101	0.1	0.11	0.102	0.11			8) 8th replicate		0.099	0.107	0.116	0.128	0.128	0.14
	9) Average		0.097125	0.101625	0.105375	0.109	0.106375	0.109375			9) Average		0.099375	0.108875	0.118375	0.1295	0.13125	0.13725
	10) S.D.		0.00339905	0.00226385	0.00292465	0.0029761	0.00244584	0.00168502			10) S.D.		0.00277424	0.00375832	0.00417261	0.0061412	0.00608863	0.00592211
B) OD600 of 1.08 mM IPTG, 0.0037 mM Paraquat										H) OD600 of 0.36 mM IPTG, 0.0037 mM Paraquat
			Time [hours]										Time [hours]
			0.5	1	1.5	2	2.5	3					0.5	1	1.5	2	2.5	3
	1) 1st replicate		0.095	0.101	0.107	0.108	0.106	0.106			1) 1st replicate		0.096	0.105	0.115	0.123	0.134	0.137
	2) 2nd replicate		0.095	0.1	0.106	0.109	0.108	0.115			2) 2nd replicate		0.103	0.113	0.118	0.131	0.132	0.143
	3) 3rd replicate		0.093	0.098	0.101	0.108	0.104	0.112			3) 3rd replicate		0.1	0.112	0.126	0.136	0.137	0.149
	4) 4th replicate		0.097	0.102	0.119	0.121	0.109	0.114			4) 4th replicate		0.101	0.11	0.123	0.135	0.139	0.148
	5) 5th replicate		0.096	0.099	0.106	0.107	0.109	0.11			5) 5th replicate		0.097	0.111	0.121	0.132	0.135	0.14
	6) 6th replicate		0.099	0.102	0.109	0.116	0.112	0.115			6) 6th replicate		0.101	0.112	0.125	0.135	0.139	0.145
	7) 7th replicate		0.096	0.101	0.103	0.112	0.108	0.114			7) 7th replicate		0.102	0.112	0.125	0.138	0.139	0.144
	8) 8th replicate		0.094	0.093	0.098	0.102	0.103	0.103			8) 8th replicate		0.1	0.108	0.121	0.129	0.139	0.139
	9) Average		0.095625	0.0995	0.106125	0.110375	0.107375	0.111125			9) Average		0.1	0.110375	0.12175	0.132375	0.13675	0.143125
	10) S.D.		0.00184681	0.0029761	0.00628916	0.00587823	0.00292465	0.00448609			10) S.D.		0.00239046	0.00266927	0.00380789	0.00477905	0.00276457	0.00425735
C) OD600 of 1.08 mM IPTG, 0.0012 mM Paraquat										I) OD600 of 0.36 mM IPTG, 0.0012 mM Paraquat
			Time [hours]										Time [hours]
			0.5	1	1.5	2	2.5	3					0.5	1	1.5	2	2.5	3
	1) 1st replicate		0.097	0.106	0.106	0.115	0.109	0.109			1) 1st replicate		0.108	0.123	0.132	0.148	0.148	0.155
	2) 2nd replicate		0.096	0.099	0.103	0.109	0.107	0.11			2) 2nd replicate		0.102	0.117	0.135	0.143	0.148	0.156
	3) 3rd replicate		0.098	0.098	0.103	0.109	0.107	0.114			3) 3rd replicate		0.099	0.116	0.126	0.142	0.144	0.153
	4) 4th replicate		0.095	0.099	0.103	0.11	0.108	0.111			4) 4th replicate		0.102	0.115	0.132	0.143	0.153	0.162
	5) 5th replicate		0.096	0.1	0.106	0.109	0.113	0.116			5) 5th replicate		0.102	0.117	0.132	0.144	0.152	0.165
	6) 6th replicate		0.097	0.101	0.105	0.113	0.108	0.11			6) 6th replicate		0.103	0.115	0.133	0.143	0.154	0.164
	7) 7th replicate		0.099	0.098	0.105	0.112	0.11	0.117			7) 7th replicate		0.103	0.115	0.132	0.14	0.15	0.162
	8) 8th replicate		0.091	0.094	0.098	0.101	0.103	0.103			8) 8th replicate		0.105	0.111	0.128	0.136	0.146	0.153
	9) Average		0.096125	0.099375	0.103625	0.10975	0.108125	0.11125			9) Average		0.103	0.116125	0.13125	0.142375	0.149375	0.15875
	10) S.D.		0.00241646	0.00337797	0.0026152	0.00416619	0.00285044	0.00446414			10) S.D.		0.00261861	0.00335676	0.00286606	0.00342	0.00350255	0.00500714
D) OD600 of 1.08 mM IPTG, 0.0004 mM Paraquat										J) OD600 of 0.36 mM IPTG, 0.0004 mM Paraquat
			Time [hours]										Time [hours]
			0.5	1	1.5	2	2.5	3					0.5	1	1.5	2	2.5	3
	1) 1st replicate		0.094	0.1	0.108	0.11	0.107	0.115			1) 1st replicate		0.101	0.125	0.143	0.165	0.182	0.206
	2) 2nd replicate		0.096	0.099	0.104	0.111	0.111	0.114			2) 2nd replicate		0.1	0.117	0.126	0.159	0.179	0.214
	3) 3rd replicate		0.098	0.1	0.108	0.111	0.113	0.118			3) 3rd replicate		0.104	0.121	0.138	0.163	0.197	0.215
	4) 4th replicate		0.095	0.1	0.104	0.112	0.111	0.119			4) 4th replicate		0.103	0.122	0.135	0.165	0.192	0.22
	5) 5th replicate		0.095	0.101	0.103	0.113	0.112	0.115			5) 5th replicate		0.102	0.119	0.133	0.16	0.186	0.218
	6) 6th replicate		0.102	0.108	0.116	0.116	0.114	0.117			6) 6th replicate		0.104	0.12	0.136	0.159	0.192	0.22
	7) 7th replicate		0.096	0.097	0.105	0.108	0.113	0.114			7) 7th replicate		0.103	0.121	0.136	0.155	0.189	0.219
	8) 8th replicate		0.093	0.098	0.101	0.105	0.106	0.108			8) 8th replicate		0.103	0.116	0.133	0.152	0.178	0.204
	9) Average		0.096125	0.100375	0.106125	0.11075	0.110875	0.115			9) Average		0.1025	0.120125	0.135	0.15975	0.186875	0.2145
	10) S.D.		0.00279987	0.00333542	0.00464258	0.00328416	0.00290012	0.00338062			10) S.D.		0.00141421	0.00285044	0.00484031	0.00462138	0.00681254	0.00627922
E) OD600 of 1.08 mM IPTG, 0.0001 mM Paraquat										K) OD600 of 0.36 mM IPTG, 0.0001 mM Paraquat
			Time [hours]										Time [hours]
			0.5	1	1.5	2	2.5	3					0.5	1	1.5	2	2.5	3
	1) 1st replicate		0.098	0.098	0.108	0.113	0.11	0.116			1) 1st replicate		0.106	0.129	0.142	0.178	0.212	0.249
	2) 2nd replicate		0.099	0.1	0.108	0.113	0.113	0.12			2) 2nd replicate		0.105	0.127	0.141	0.177	0.213	0.25
	3) 3rd replicate		0.096	0.097	0.104	0.11	0.111	0.117			3) 3rd replicate		0.102	0.123	0.14	0.173	0.21	0.249
	4) 4th replicate		0.094	0.1	0.104	0.113	0.114	0.118			4) 4th replicate		0.105	0.125	0.14	0.176	0.215	0.252
	5) 5th replicate		0.095	0.1	0.106	0.114	0.115	0.123			5) 5th replicate		0.106	0.125	0.14	0.177	0.219	0.251
	6) 6th replicate		0.096	0.099	0.105	0.112	0.115	0.124			6) 6th replicate		0.104	0.124	0.139	0.169	0.202	0.252
	7) 7th replicate		0.096	0.098	0.107	0.111	0.115	0.12			7) 7th replicate		0.106	0.121	0.141	0.164	0.208	0.252
	8) 8th replicate		0.094	0.097	0.102	0.108	0.109	0.115			8) 8th replicate		0.101	0.121	0.133	0.155	0.191	0.227
	9) Average		0.096	0.098625	0.1055	0.11175	0.11275	0.119125			9) Average		0.104375	0.124375	0.1395	0.171125	0.20875	0.24775
	10) S.D.		0.00177281	0.00130247	0.00213809	0.00198206	0.00243487	0.00322656			10) S.D.		0.00192261	0.00277424	0.00277746	0.00809652	0.00874643	0.00848107
F) OD600 of 1.08 mM IPTG, 0 mM Paraquat										L) OD600 of 0.36 mM IPTG, 0 mM Paraquat
			Time [hours]										Time [hours]
			0.5	1	1.5	2	2.5	3					0.5	1	1.5	2	2.5	3
	1) 1st replicate		0.098	0.102	0.121	0.144	0.166	0.205			1) 1st replicate		0.104	0.122	0.144	0.195	0.27	0.361
	2) 2nd replicate		0.095	0.103	0.12	0.143	0.166	0.21			2) 2nd replicate		0.104	0.124	0.143	0.19	0.269	0.358
	3) 3rd replicate		0.094	0.098	0.114	0.146	0.162	0.203			3) 3rd replicate		0.105	0.122	0.136	0.171	0.238	0.313
	4) 4th replicate		0.093	0.097	0.114	0.136	0.15	0.202			4) 4th replicate		0.096	0.116	0.135	0.169	0.239	0.308
	5) 5th replicate		0.095	0.097	0.112	0.136	0.15	0.199			5) 5th replicate		0.098	0.117	0.137	0.175	0.241	0.311
	6) 6th replicate		0.095	0.1	0.117	0.141	0.155	0.198			6) 6th replicate		0.1	0.118	0.136	0.173	0.24	0.312
	7) 7th replicate		0.095	0.099	0.115	0.139	0.162	0.196			7) 7th replicate		0.101	0.121	0.139	0.182	0.251	0.323
	8) 8th replicate		0.094	0.097	0.111	0.136	0.155	0.182			8) 8th replicate		0.103	0.119	0.141	0.168	0.237	0.309
	9) Average		0.094875	0.099125	0.1155	0.140125	0.15825	0.199375			9) Average		0.101375	0.119875	0.138875	0.177875	0.248125	0.324375
	10) S.D.		0.00145774	0.0023566	0.00358569	0.00397986	0.00660627	0.00827971			10) S.D.		0.00320435	0.00279987	0.00344083	0.0100915	0.0138815	0.0221678
